# Supplementary material for: A Systematic Review of miRNA and cfDNA as Potential Biomarkers for Liquid Biopsy in Myocarditis and Inflammatory Dilated Cardiomyopathy
Source: Biomolecules. 2022 Oct 13;12(10):1476. doi: 10.3390/biom12101476 (PMC9599237; doi:10.3390/biom12101476)
Supplement: Supplementary file 1 [file biomolecules-12-01476-s001.zip]

Archive with 8 entries (6 files):
- biomolecules-1931636-supplementary/
- biomolecules-1931636-supplementary/Supplementary materials/
- biomolecules-1931636-supplementary/Supplementary materials/.DS_Store
- biomolecules-1931636-supplementary/Supplementary materials/Supplementary material S1.pdf
- biomolecules-1931636-supplementary/Supplementary materials/Table S1.xlsx
- biomolecules-1931636-supplementary/Supplementary materials/Table S2.xlsx
- biomolecules-1931636-supplementary/Supplementary materials/Table S3.pdf
- biomolecules-1931636-supplementary/Supplementary materials/Table S4.xlsx
